# Supplementary material for: Bacterial and Archaeal Communities in Erhai Lake Sediments: Abundance and Metabolic Insight into a Plateau Lake at the Edge of Eutrophication
Source: Microorganisms. 2024 Aug 8;12(8):1617. doi: 10.3390/microorganisms12081617 (PMC11356345; doi:10.3390/microorganisms12081617)
Supplement: Supplementary file 1 [file microorganisms-12-01617-s001.zip]

Archive with 2 entries (2 files):
- Suporting information_Figures_revision.pdf
- Suporting information_Tables.pdf
